# Supplementary material for: Telomere-to-telomere genome assembly and 3D chromatin architecture of Centella asiatica insight into evolution and genetic basis of triterpenoid saponin biosynthesis
Source: Hortic Res. 2025 Feb 7;12(5):uhaf037. doi: 10.1093/hr/uhaf037 (PMC11997435; doi:10.1093/hr/uhaf037)
Supplement: Web_Material_uhaf037 [file web_material_uhaf037.zip]

Archive with 2 entries (2 files):
- supplementary figure-2025-0113.pdf
- supplementary table-2025-0113.xlsx
