# Supplementary material for: Telomere-to-telomere genome assembly and 3D chromatin architecture of Centella asiatica insight into evolution and genetic basis of triterpenoid saponin biosynthesis
Source: Hortic Res. 2025 Feb 7;12(5):uhaf037. doi: 10.1093/hr/uhaf037 (PMC11997435; doi:10.1093/hr/uhaf037)
Supplement: Web_Material_uhaf037 [file web_material_uhaf037.zip › supplementary table-2025-0113.xlsx]

## Sheet: Table S1
Table S1. Whole genome sequencing statistics.
Technology	Sequencing platform	Library size	Raw data (Gb)	Clean data (Gb)	Coveragea (x)
Survey	BGI	350 bp	58.53	50.55	114
Genome	PacBio HiFi	15 kb	22.68	21.45	48
Hi-C	BGI	350 bp	93.55	88.22	198
RNA-seq	BGI	250-300 bp	447.23	398.76	896

## Sheet: Table S2
Table S2. Contig number in each chromosome before filling gaps.
Chromosome ID	Hifiasm Contigs	Contig Number	Gap Number
Chr1	ptg000006l	1	0
Chr2	ptg000003l;ptg000010l	2	1
Chr3	ptg000004l	1	0
Chr4	ptg000011l	1	0
Chr5	ptg000001l	1	0
Chr6	ptg000007l	1	0
Chr7	ptg000009l;ptg000002l	2	1
Chr8	ptg000042l;ptg000012l;ptg000008l	3	2
Chr9	ptg000005l	1	0
Total	-	13	4

## Sheet: Table S3
Table S3. Telomere coordinates and length.
Chromosome	Chromosome length (bp)	Start	End	Telomere length (bp)	Telomere repeat monomer
1	64622390	0	4076	4076	AAACCCT
1	64622390	64620793	64622390	1597	AAACCCT
2	38732559	0	5032	5032	AAACCCT
2	38732559	38728326	38732559	4233	AAACCCT
3	36881490	0	3566	3566	AAACCCT
3	36881490	36877641	36881490	3849	AAACCCT
4	59547644	0	1491	1491	AAACCCT
4	59547644	59541123	59547644	6521	AAACCCT
5	54121060	0	2068	2068	AAACCCT
5	54121060	54119707	54121060	1353	AAACCCT
6	30786272	0	1586	1586	AAACCCT
6	30786272	30783301	30786272	2971	AAACCCT
7	68847368	0	3677	3677	AAACCCT
7	68847368	68843376	68847368	3992	AAACCCT
8	44573772	0	2295	2295	AAACCCT
8	44573772	44570579	44573772	3193	AAACCCT
9	40009332	0	2440	2440	AAACCCT
9	40009332	40006489	40009332	2843	AAACCCT

## Sheet: Table S4
Table S4. Estimated centromere locations.
Chromosome	Start	End	length (bp)	Centromeric monomer	Additional monomer
Chr1	13220001	13228000	8000	TGATAGTATTAACTATCGGGGACTAAGGTAGTCTCCGATAGTATTAACTATCGGGGACTAAGGTAGTCTCTGATAGTATTAACTATCGAGGACTAAGGTAGTCTCTGATAGTATTAACTATCGGGGACTAGTTAGTCTC	ACTATCAGAGACTAACTAGTCCCCGATAGTTAATACTATCAGAGACTACCTTAGTCCCCGATAGTTAATACTATCAGAGACAAACTAGTCCCCGATAGTTAATACTATCAGAAACTACATTAATCCCCGATAGTCAACACTATCAGAGACTAACTTGTCCCCGATAGTTAAT
Chr2	16782430	21602561	4820132	TTTTATTTTATAATTTAAATATTTTCATTTATGCGAAATAACATAAGAAAAAACGACGCATTTTCTATTTAATTTAAATTTTTAATTGATTGAGTTTCTAGTGTTATAAAAATTATGTCGGCACGAGCAGCAAAAAGAATATAACGATAGAAAGATCAAAACCTTGCGGGTGCGATCATAACAGCACTAAAGCACCG	ATTGATTGAATTTCTAGTGTTATTAAAATTATGTCGGCACGAGCAGCCAAAACAATATAACGATAGAAAGCTCAAAACAAAGCAAGTGCGATCATACCAGCACTAAAGCACCGGATCACATCAGAACACCGAAATTAAGCATGCTTGGGCGAGAGTAGTACTAGGATGGGTGACCCCCTGGG;GCATTATTTATTTAATATGAATTTTTAATTGATTGAGTTTCTAGTGTTATTAAAATTATGTCGGCACGAGCAGCCAAAAGAATATAACGATAGAAAGCTCAAAAAATAACGGGTGCGATCATACCAGCACTAAAGCACCGGATCCCATCAGAACTCCGAAGTTAA;TGCGGGTGCGATCATACCAGCACTAAAGCACCGGATCCCATCAGAACTCC…
Chr3	7417001	7450000	33000	GACTAAAGATGACATCATCAGAGACTAACAATTAGCCTGTCGGAGACTAAAGATGACATCATCAGAGACTAAGAATTCCTTCATCAGAGACTAAGAATTCCTTCATCAGAGACTAAGAATTCCTTCATCAGAGACTAAGAATTCTTTCATCAGA	TTAGTCTCTGATGACGGCAGTCTTAGTCTCTGATGAAGGAATTCTTAGTCTCTGATGACGTCATTTTTAGTCTCCGACAGTCTAAATGTTAGTCTCTGATGAAGGAATTCTTAGTCTCTGATGACGTCATCTTTAGTCTCCGACAGGCTAAATG;TCTCTGATAAAGGAAATCTTAGTCTCTGATGACGTCATCTTTAGTCTCCGACAGGCTAAATGTTAGTCTCTGATGACGTCAGTCTTAGTCTCTGATGACGTCAATTCTTAGTCTCTGATGACGTCATCTTTAGTCTCTGACAGGCTAAATGTTAGTCTCTGATGACGTCATCTTAG
Chr4	44439001	44807212	368212	AGACTGATGACATCATCCTAACTCATAAGAGACTAAGGAAGACATCATCAGAGACTATTTAACCCATAAGAGACTGATGACATCATCTTAACCCATAAGAGACTAAGGATGACATCATCAAAGACTATTTAACCCATAAGAGACTAATGACATCATCTTAACCCATAAGAGACTAAGGATGACATCAACTCCG	ACTAATTAACCCATAAGAGACTAATGACGTCATCTTAACCCATAAGAGACTAATGATGACATCATCAAAGACTAATTAACCCATAAGAGACTGATGACATCATCTTAACTCCATAAGAGACTAAAA;TTAACCCATAAGAGACTAATGCTGACGTCATCATCGGAGACTAATTAACCCATAAGAGACTGATGACGTCATCTTAACCCATAAGAGACTAATGCTGACGTCATCATCAGAGACTAATGAACCAATAAGAGACTAATGTTGATGTCATCATCGGAGACTAA;CAGTCTCTTATGGGTTAATTAGTCTCCGATGATGACGTCAGCATTAGTCTCTTATGGGGTTAAGATGACGTCATCAGTCTCTTATGGGTTAATTAGTCTCCGATGATGAC…
Chr5	20998483	21488664	490182	AAACTAAACAGATTGATCCTTTAGTGTTGATTTCTGGTGATTAATTTCTTTACGAAACCTTCCTAAAGTTATTTTTCTACAACCTGTGTTTGATCCTCTCAGATCAAATACATCAGC	ATGTTCCAATTTACGACTTGACTTGTGAAATGATTGACTATCCACTGATGAATAAGTTTATCATCAGTGGATGCAAAACTTGTGCAGATATTAAGGTTTATAAAATACCTTAAGTATTTACAGATGCACAATTTATTCTCTAAACATCATCATCATCAATTAACTCTAAC
Chr6	24659001	24670000	11000	TTATATAATACAATAAAGATTATCATAGCACATATGCTCACGTATTTTTTACATTAAAATAGAAACATTAATTTGCCTTTTAATGTAATGTATATTGGTTTATGTTATAGTTTATAGTAGAATAACATATGATATATA	AAATGTGTTAATAATTTATTCTTTAAATCGAGTATTTGCGTCGGTTCTTTTAAAAACCCGACTCATAAACCCAACATTTGCATCGGGTCTTTAAAAGGACCGACGCAAATACCCTATTTTTTTTAATATACTATTTATATTAATATATTACATAATAATCTAAAAGA
Chr7	45894001	47434000	1540000	TGACGTCATCAGAGACTAACATTTAGCCTGTCGGAGACTAATGCTGACGTCACCAGAGACTAACATTTAGCCTGTCGGAGACTAATGCTGACGTCACCAGAGACTAACATTTAGCCTGTCGGAGACTAATGC	ATCTTTAGTCCCCGACAGACTAAATGTTAGTCTCTGATGACGTCAGCATTAGTCTCCGACAGGCGAAATGTTAGTCTCTGATGACGTCAGCATTAGTCCCCGACAGACTAAATGTTAGTCTCTGATGACGTCATCTTTAGTCCCCGACAGACTAAATATTAGTCTCTGATGACGTCAGCATTAGTCCCCGAAAGGCTAA;ATCTTTAGTCCCCGACAGGCTAAATGTTAGTCTCTGATGACGTCAGCATTAGTCTCCGACAGGCGAAATGTTAGTCTCTGGTGACGTCATCTTTAGTCCCCGACAGACTTAATGTTAGTCTCTGATGATGTCATCTTTAGTCCCCGAAAGGCTAA;TTAGTCTCCGGTGACGTCATCTTTAGTCCCCGACAGACTTAAT…
Chr8	22275001	22332000	57000	TCGGAGATTAAACGTGACGTCATCAGAGACTAACATTTAGCCTATCGGGGATTAATCTTTCATCAGGGATTAATGACGTCATCTTAACTCTATCGGAGATTAAATGTGACGTCATCAGAGACTAACATTTAGCCTG	TCTGATGACGTCAGCATTAGTCCCCGACAGGCTAAATGTTAGTCTCTGGTGACGTCAGCATTAGTCCCCAAAACAGGCTAAATGTTACTCTCTGGTAACGTCAGCATTAGTCCCCGACAGGCTAAATGTTAGTC;ATTTTTAGTCTCCGACAGACTTAATATTTAGTCTCCGACGAGCTAATACGATTAGTCTCCGACAGGCTTAATATTTAGTCTCCGACAGACTTAATAATTAGTCTCCGACGAGCTAATACGATTAGTCTCCGACAGGCATA;GACAGGCAAAATATTTAGTCTCCGACGAGCTAATACGATTAGTCTCCGACAGGCAAAATATTTAATCTCCGACAGACTTAATAATTAGTCTCCGACGAGCTAATACGATTAGTCTCC
Chr9	7953001	8032000	79000	TTTTTCTAGTTTTTGCGTCGGTCCTTTAAAAGAACCGACGCAAATACTCAACACTATTTGCGTCGGTTCTTTTAAAGTACCGACGCAAATAAGTTATTTATTTTTTTTAATTTT	ACTATTTGCGTCGGTTCTTTTAAAGGACCGACGCAAATGAGTTATTAATTTTTTTTTAAATTATTTTTATAGTTTTTGCGTCGGTCCTTTAAAAGAACCGACGCAAATACTCAAC;AAATAATTAAAAAATAGTGTTGAGTATTTGCGTCGGTTCTTTTAAAGGACCGACGCAAAAAGTGTAAAAAAAAATTTAAAAAAATAAATAATCAAAAAAATATATTTTTTAATT

## Sheet: Table S5
Table S5. The mapping statistics for NGS data.
Chr	start	end	reads number	coverage bases	coverage	mean depth
1	1	64622390	48776674	64555797	99.897	110.001
2	1	38732559	29894485	38660054	99.8128	112.38
3	1	36881490	27625233	36832932	99.8683	109.19
4	1	59547644	46760399	59464127	99.8597	114.589
5	1	54121060	40945475	54062004	99.8909	110.273
6	1	30786272	22987018	30738259	99.844	108.789
7	1	68847368	53459579	68765585	99.8812	113.191
8	1	44573772	40223308	44494520	99.8222	131.593
9	1	40009332	31341855	39973716	99.911	114.381

## Sheet: Table S6
Table S6. Repeat annotation statistics of C. asiatica genome.
Types of repeats		Bases (Mb)	% of genome
Retroelements		198465974	45.3
Retroelements classification	LINEs	379843	0.09
	LTR: Copia	114089206	26.04
	LTR: Gypsy	72269029	16.5
DNA transposons		35542254	8.11
Unclassified:		24865843	5.68

## Sheet: Table S7
Table S7. Gene functional annotation statistics of C. asiatica genome.
Database	Gene count	% Total gene in genome
Interproscan	23680	93.9683
NR	23651	93.8532
KEGG	23488	93.2063
GO	17818	70.7063
TrEMBL	23610	93.6905
SwissProt	18577	73.7183
Pfam	18986	75.3413
Total functional annotated genes	23711	94.0913

## Sheet: Table S8
Table S8. Non-coding RNA annotation statistics of C. asiatica genome.
Types of ncRNAs	Count
riboswitch	1
ribozyme	4
tRNA	367
Others	10
miRNA	88
antisense	3
rRNA	9976
sRNA	14
snRNA	294

## Sheet: TableS9
Table S9. Summary of gene family analysis of C. asiatica and other 16 species
species*	Number of genes	Number of genes in orthogroups	Number of unassigned genes	Percentage of genes in orthogroups	Percentage of unassigned genes	Number of orthogroups containing species	Percentage of orthogroups containing species	Number of species-specific orthogroups	Number of genes in species-specific orthogroups	Percentage of genes in species-specific orthogroups
Aralia elata	32527	28481	4046	87.6	12.4	17303	33.8	403	2572	7.9
Apium graveolens	29177	26393	2784	90.5	9.5	18114	35.4	218	578	2
Angelica sinensis	43202	37383	5819	86.5	13.5	20058	39.2	687	3471	8
Amborella trichopoda	16599	14411	2188	86.8	13.2	11886	23.2	308	1013	6.1
Centella asiatica	25200	22612	2588	89.7	10.3	16906	33	188	502	2
Coriandrum sativum	40094	35334	4760	88.1	11.9	20968	40.9	395	1136	2.8
Daucus carota	32104	28395	3709	88.4	11.6	18391	35.9	408	1316	4.1
Erigeron breviscapus	38859	28277	10582	72.8	27.2	14358	28	2641	10676	27.5
Eleutherococcus senticosus	36372	31914	4458	87.7	12.3	17002	33.2	239	740	2
Heracleum sosnowskyi	53505	46450	7055	86.8	13.2	22404	43.7	1784	6224	11.6
Ligusticum chuanxiong	43601	38322	5279	87.9	12.1	19808	38.7	902	4775	11
Notopterygium incisum	60005	46235	13770	77.1	22.9	22719	44.4	1514	5868	9.8
Oenanthe javanica	60332	53798	6534	89.2	10.8	22187	43.3	1049	2525	4.2
Oenanthe sinensis	54710	50088	4622	91.6	8.4	20986	41	341	1174	2.1
Panax notoginseng	36745	30502	6243	83	17	19024	37.1	747	2029	5.5
Panax vietnamensis	36369	30976	5393	85.2	14.8	18184	35.5	590	2046	5.6
Vitis vinifera	37386	32008	5378	85.6	14.4	17277	33.7	1527	8363	22.4
*Data source	Reference	Download site
Amborella trichopoda	Amborella Genome Project, 2013	https://ftp.ncbi.nlm.nih.gov/genomes/all/GCF/000/471/905/GCF_000471905.2_AMTR1.0/
Angelica sinensis	Han et al.,2022	https://data.cyverse.org/dav-anon/iplant/home/licheng_caas/Angelica.sinensis_genome
Apium graveolens	Li et al., 2020	http://apiaceae.njau.edu.cn/celerydb.
Aralia elata	Wang et al., 2022	https://datadryad.org/stash/dataset/doi:10.5061/dryad.69p8cz937
Centell asiatica	This study	This study
Coriandrum sativum	Song et al., 2020	http://cgdb.bio2db.com/
Daucus carota	Iorizzo et al., 2016	https://phytozome-next.jgi.doe.gov/info/Dcarota_v2_0
Eleutherococcus senticosus	Yang et al.,2021	https://ftp.cngb.org/pub/CNSA/data3/CNP0001682/CNS0348054/CNA0019321/
Erigeron breviscapus	He et al.,2021	http://medicinalplants.ynau.edu.cn/genome/detail/0?species=Erigeron%20breviscapus
Heracleum sosnowskyi	Schelkunov et al., 2024	https://figshare.com/articles/dataset/Genome_analysis_of_Heracleum_sosnowskyi_and_other_Apiaceae/21995738
Ligusticum chuanxiong	Nie et al., 2024	https://figshare.com/projects/Ligusticum_chuanxiong_genome/169136
Notopterygium incisum	Li et al., 2024	Author-supply
Oenanthe javanica	Liu et al., 2021	Author-supply
Oenanthe sinensis	Liu et al., 2023	Author-supply
Panax notoginseng	Jiang et al., 2010	http://medicinalplants.ynau.edu.cn/genome
Panax vietnamensis	Yang et al.,2023	http://medicinalplants.ynau.edu.cn/genome/detail/159
Vitis vinifera	Jaillon O et al.,2007	https://phytozome-next.jgi.doe.gov/

## Sheet: TableS10
Table S10. Genes in C. asiatica specific gene families
Special gene family gene	NO
Cas02G001694	1
Cas02G001697	2
Cas01G000423	3
Cas08G000240	4
Cas08G000263	5
Cas05G000421	6
Cas01G000421	7
Cas04G002608	8
Cas02G001706	9
Cas03G000305	10
Cas07G003412	11
Cas02G001688	12
Cas05G000433	13
Cas08G000237	14
Cas08G000262	15
Cas09G000338	16
Cas01G000115	17
Cas07G000143	18
Cas07G000102	19
Cas01G000135	20
Cas01G000152	21
Cas01G000155	22
Cas01G000116	23
Cas01G000126	24
Cas02G000329	25
Cas02G000327	26
Cas02G000332	27
Cas02G000339	28
Cas02G000335	29
Cas02G000346	30
Cas02G000337	31
Cas02G000328	32
Cas02G000341	33
Cas03G002064	34
Cas07G000441	35
Cas08G001482	36
Cas01G000874	37
Cas04G003022	38
Cas01G003781	39
Cas02G001053	40
Cas06G000234	41
Cas01G002948	42
Cas02G001906	43
Cas02G001910	44
Cas02G001911	45
Cas02G001907	46
Cas07G003259	47
Cas02G001908	48
Cas04G002788	49
Cas02G001909	50
Cas02G001826	51
Cas07G003548	52
Cas02G001941	53
Cas02G001835	54
Cas03G000259	55
Cas02G001842	56
Cas02G001830	57
Cas07G003519	58
Cas07G000777	59
Cas07G000776	60
Cas07G000782	61
Cas07G000779	62
Cas07G000774	63
Cas01G000178	64
Cas01G000176	65
Cas05G000560	66
Cas09G000371	67
Cas04G002018	68
Cas09G000705	69
Cas02G001717	70
Cas07G003386	71
Cas07G003579	72
Cas08G000053	73
Cas07G000741	74
Cas08G000051	75
Cas08G000049	76
Cas08G000055	77
Cas08G000998	78
Cas08G000999	79
Cas08G001002	80
Cas08G001001	81
Cas08G000997	82
Cas04G002776	83
Cas07G003441	84
Cas09G000831	85
Cas09G000854	86
Cas04G002552	87
Cas05G002811	88
Cas05G002810	89
Cas05G002812	90
Cas05G002809	91
Cas05G003005	92
Cas02G000785	93
Cas02G000780	94
Cas02G000781	95
Cas04G002383	96
Cas03G000136	97
Cas08G001924	98
Cas02G001736	99
Cas06G001414	100
Cas06G001416	101
Cas06G001417	102
Cas06G001415	103
Cas05G001668	104
Cas05G001666	105
Cas05G001667	106
Cas05G001665	107
Cas08G000196	108
Cas03G000103	109
Cas09G000674	110
Cas07G003545	111
Cas04G002887	112
Cas04G002891	113
Cas04G002610	114
Cas04G002824	115
Cas02G001831	116
Cas02G001843	117
Cas02G001827	118
Cas02G001836	119
Cas02G001684	120
Cas08G000230	121
Cas07G003421	122
Cas02G001686	123
Cas08G000622	124
Cas08G000611	125
Cas08G000621	126
Cas08G000620	127
Cas08G000278	128
Cas06G001390	129
Cas07G003317	130
Cas07G000208	131
Cas07G002521	132
Cas05G000756	133
Cas05G001734	134
Cas05G001735	135
Cas08G000173	136
Cas01G000401	137
Cas09G000657	138
Cas04G002719	139
Cas08G000048	140
Cas08G000052	141
Cas08G000054	142
Cas08G000050	143
Cas03G000495	144
Cas03G000513	145
Cas03G000512	146
Cas03G000496	147
Cas09G000315	148
Cas09G000314	149
Cas09G000313	150
Cas09G000316	151
Cas07G000922	152
Cas07G000503	153
Cas07G000504	154
Cas04G002678	155
Cas04G002808	156
Cas07G003418	157
Cas01G002155	158
Cas01G002156	159
Cas01G002157	160
Cas01G000129	161
Cas01G000113	162
Cas01G000112	163
Cas08G001146	164
Cas08G001144	165
Cas08G001147	166
Cas01G000528	167
Cas01G000226	168
Cas07G003144	169
Cas05G000154	170
Cas01G000452	171
Cas05G000155	172
Cas05G000653	173
Cas05G000656	174
Cas01G000723	175
Cas02G001895	176
Cas02G001896	177
Cas02G002000	178
Cas02G000340	179
Cas02G000338	180
Cas02G000336	181
Cas05G000429	182
Cas05G000454	183
Cas05G000451	184
Cas03G000242	185
Cas03G000182	186
Cas07G003706	187
Cas02G001139	188
Cas01G002915	189
Cas02G001141	190
Cas02G000331	191
Cas02G000345	192
Cas02G000334	193
Cas08G000495	194
Cas04G002640	195
Cas08G000494	196
Cas04G000784	197
Cas03G000405	198
Cas04G000783	199
Cas08G000804	200
Cas01G000219	201
Cas01G000273	202
Cas07G000821	203
Cas04G000415	204
Cas04G000414	205
Cas07G003581	206
Cas03G000431	207
Cas07G003559	208
Cas07G003098	209
Cas07G003099	210
Cas07G003100	211
Cas07G000775	212
Cas07G000778	213
Cas01G000177	214
Cas08G001875	215
Cas08G000004	216
Cas08G000009	217
Cas01G002391	218
Cas01G002388	219
Cas01G002389	220
Cas01G000370	221
Cas03G000137	222
Cas02G001679	223
Cas07G000063	224
Cas07G000062	225
Cas07G000059	226
Cas08G000175	227
Cas07G003428	228
Cas02G001687	229
Cas05G000453	230
Cas05G000459	231
Cas05G000452	232
Cas04G002623	233
Cas04G002700	234
Cas04G002760	235
Cas05G000302	236
Cas09G000145	237
Cas09G000146	238
Cas04G001929	239
Cas04G001947	240
Cas01G003626	241
Cas01G003629	242
Cas07G003763	243
Cas05G000283	244
Cas08G000099	245
Cas04G002667	246
Cas01G003821	247
Cas01G003834	248
Cas03G000261	249
Cas03G000246	250
Cas06G002706	251
Cas06G002705	252
Cas08G001286	253
Cas09G000546	254
Cas08G001417	255
Cas03G000527	256
Cas08G001617	257
Cas02G000344	258
Cas08G000457	259
Cas08G000460	260
Cas07G000971	261
Cas05G001122	262
Cas01G004454	263
Cas01G004427	264
Cas01G000200	265
Cas09G000861	266
Cas06G000870	267
Cas06G000855	268
Cas07G003067	269
Cas07G003064	270
Cas09G000490	271
Cas01G002793	272
Cas09G000098	273
Cas09G000099	274
Cas08G000464	275
Cas08G000462	276
Cas02G001376	277
Cas02G001375	278
Cas04G001209	279
Cas04G001210	280
Cas07G001734	281
Cas07G001731	282
Cas05G001146	283
Cas05G001141	284
Cas07G001241	285
Cas07G001224	286
Cas05G001743	287
Cas01G003205	288
Cas08G001254	289
Cas08G001253	290
Cas08G000355	291
Cas08G000356	292
Cas03G001713	293
Cas03G001714	294
Cas08G000456	295
Cas08G000637	296
Cas03G002078	297
Cas01G001417	298
Cas03G000563	299
Cas03G000567	300
Cas01G004394	301
Cas02G001897	302
Cas09G000124	303
Cas01G000191	304
Cas04G002829	305
Cas01G000382	306
Cas01G003324	307
Cas01G003323	308
Cas09G000508	309
Cas09G000516	310
Cas04G002836	311
Cas07G001427	312
Cas04G002650	313
Cas01G000388	314
Cas02G002071	315
Cas07G003084	316
Cas02G001044	317
Cas06G001894	318
Cas01G003755	319
Cas01G003752	320
Cas03G000258	321
Cas09G000692	322
Cas07G002275	323
Cas07G002196	324
Cas01G000257	325
Cas09G000758	326
Cas01G003992	327
Cas01G003990	328
Cas03G000132	329
Cas01G002212	330
Cas01G000244	331
Cas08G000015	332
Cas03G001960	333
Cas03G001961	334
Cas09G001058	335
Cas05G000357	336
Cas08G001054	337
Cas08G001055	338
Cas07G003555	339
Cas02G001864	340
Cas08G000056	341
Cas08G000047	342
Cas03G001827	343
Cas03G001828	344
Cas04G000244	345
Cas07G001435	346
Cas08G000160	347
Cas04G002465	348
Cas07G000068	349
Cas04G002900	350
Cas07G003425	351
Cas03G000052	352
Cas03G001862	353
Cas03G001860	354
Cas07G001332	355
Cas07G001345	356
Cas09G000633	357
Cas05G000274	358
Cas02G001570	359
Cas06G002973	360
Cas08G000824	361
Cas08G000826	362
Cas08G000126	363
Cas05G000234	364
Cas06G002340	365
Cas02G001093	366
Cas09G000672	367
Cas09G000671	368
Cas07G001225	369
Cas07G001240	370
Cas01G003576	371
Cas01G003578	372
Cas05G001218	373
Cas01G000447	374
Cas07G002600	375
Cas07G002599	376
Cas04G002648	377
Cas07G003584	378
Cas08G001172	379
Cas08G001176	380
Cas08G000086	381
Cas09G000279	382
Cas08G001102	383
Cas04G002464	384
Cas07G001239	385
Cas07G001226	386
Cas08G001709	387
Cas07G000323	388
Cas01G000380	389
Cas01G000381	390
Cas02G001562	391
Cas02G001559	392
Cas07G002645	393
Cas07G002650	394
Cas02G000779	395
Cas02G000782	396
Cas07G001792	397
Cas07G001788	398
Cas01G001659	399
Cas07G000706	400
Cas09G000144	401
Cas09G000143	402
Cas08G001895	403
Cas07G000989	404
Cas08G000623	405
Cas08G000617	406
Cas07G002187	407
Cas02G001741	408
Cas08G001878	409
Cas07G003429	410
Cas05G000556	411
Cas07G002976	412
Cas07G001789	413
Cas07G001787	414
Cas03G000174	415
Cas03G000226	416
Cas05G000549	417
Cas06G002661	418
Cas03G000709	419
Cas02G001677	420
Cas05G000633	421
Cas05G000634	422
Cas01G000357	423
Cas01G000358	424
Cas02G001352	425
Cas02G001353	426
Cas01G000355	427
Cas07G003550	428
Cas02G000762	429
Cas02G000763	430
Cas04G001329	431
Cas04G001328	432
Cas02G001574	433
Cas02G001576	434
Cas01G000389	435
Cas04G002651	436
Cas07G002616	437
Cas07G002264	438
Cas07G001914	439
Cas08G000258	440
Cas04G002521	441
Cas07G002417	442
Cas04G001943	443
Cas04G001940	444
Cas07G000929	445
Cas09G000613	446
Cas07G001237	447
Cas07G001228	448
Cas08G000958	449
Cas08G000957	450
Cas05G000387	451
Cas03G000268	452
Cas02G001685	453
Cas08G000225	454
Cas05G000734	455
Cas09G000459	456
Cas01G004048	457
Cas01G004050	458
Cas07G001238	459
Cas07G001227	460
Cas01G001128	461
Cas01G001127	462
Cas09G000938	463
Cas02G001749	464
Cas05G000224	465
Cas05G000225	466
Cas01G000473	467
Cas01G000476	468
Cas01G000451	469
Cas09G000299	470
Cas06G001454	471
Cas06G001453	472
Cas04G001574	473
Cas07G000780	474
Cas01G000353	475
Cas07G003549	476
Cas01G000172	477
Cas01G000179	478
Cas07G002459	479
Cas07G002460	480
Cas08G001399	481
Cas08G001398	482
Cas04G002715	483
Cas07G002809	484
Cas05G000369	485
Cas02G001680	486
Cas02G001695	487
Cas07G003422	488
Cas09G000216	489
Cas06G001379	490
Cas07G000364	491
Cas07G000331	492
Cas09G000489	493
Cas09G000491	494
Cas07G003411	495
Cas07G001563	496
Cas04G002717	497
Cas04G002712	498
Cas04G002767	499
Cas02G001746	500
Cas01G003869	501
Cas01G003868	502

[truncated: 15 more sheets: TableS11, TableS12, TableS13, TableS14, TableS15, Table S16, Table S17, Table S18, Table S19, Table S20, Table S21, Table S22, TableS23, Table S24, Table S25]
